# Supplementary material for: M13 phage grafted with peptide motifs as a tool to detect amyloid-β oligomers in brain tissue
Source: Commun Biol. 2024 Jan 27;7:134. doi: 10.1038/s42003-024-05806-5 (PMC10821927; doi:10.1038/s42003-024-05806-5)
Supplement: Supplementary file 4 — Supplementary Data [file 42003_2024_5806_MOESM4_ESM.xlsx]

## Sheet: Data figure 1d
1x10^8 pfu/mL																		1x10^9 pfu/mL																		1x10^10 pfu/mL
M13						AB30-39						AB33-42						M13						AB30-39						AB33-42						M13						AB30-39						AB33-42
X1		X2		X3		X1		X2		X3		X1		X2		X3		X1		X2		X3		X1		X2		X3		X1		X2		X3		X1		X2		X3		X1		X2		X3		X1
t (h)	Norm ThT Int.	Norm ThT Int.	fib. Frac.	t (h)	Norm ThT Int.	t (h)	Norm ThT Int.	t (h)	Norm ThT Int.	t (h)	Norm ThT Int.	t (h)	Norm ThT Int.	t (h)	Norm ThT Int.	t (h)	Norm ThT Int.	t (h)	Norm ThT Int.	t (h)	Norm ThT Int.	t (h)	Norm ThT Int.	t (h)	Norm ThT Int.	t (h)	Norm ThT Int.	t (h)	Norm ThT Int.	t (h)	Norm ThT Int.	t (h)	Norm ThT Int.	t (h)	Norm ThT Int.	t (h)	Norm ThT Int.	t (h)	Norm ThT Int.	t (h)	Norm ThT Int.	t (h)	Norm ThT Int.	t (h)	Norm ThT Int.	t (h)	Norm ThT Int.	t (h)	Norm ThT Int.
0.55556	-0.01821	0.55556	0	0.55556	0	0.44444	-0.06619	0.44444	0	0.44444	0	1	-0.002	1	-0.00174	1	0	0.44444	-0.01923	0.44444	-0.01935	0.44444	0	0.55556	-0.02696	0.55556	0	0.55556	0.00885	1	-0.01732	1	-0.01236	1	0	0.55556	-0.00961	0.55556	-0.00073903	0.55556	0	0.77778	-0.01662	0.77778	-0.01088	0.77778	0	1	-0.034
0.66667	-0.03171	0.66667	-0.0308	0.66667	0.004	0.55556	-0.05471	0.55556	-0.01389	0.55556	0.00228	1.11111	-0.0176	1.11111	-0.00547	1.11111	-0.00229	0.55556	-0.02395	0.55556	0.00107	0.55556	0.00277	0.66667	-0.02424	0.66667	-0.03105	0.66667	-0.01771	1.11111	-0.02159	1.11111	-0.01741	1.11111	0.000558659	0.66667	-0.00961	0.66667	0.000369515	0.66667	0.0128	0.88889	-0.02411	0.88889	-0.01696	0.88889	-0.00966	1.11111	-0.04952
0.77778	-0.03642	0.77778	-0.04577	0.77778	-0.00229	0.66667	-0.07002	0.66667	-0.01206	0.66667	-0.00136	1.22222	-0.01736	1.22222	-0.01572	1.22222	-0.0092	0.66667	-0.02092	0.66667	-0.00726	0.66667	0.00537	0.77778	-0.01522	0.77778	-0.00987	0.77778	-0.00956	1.22222	-0.01892	1.22222	-0.01739	1.22222	-0.00168	0.77778	-0.00349	0.77778	0.01921	0.77778	0.01716	1	-0.01736	1	-0.01515	1	-0.000224561	1.22222	-0.04558
0.88889	-0.05212	0.88889	-0.04491	0.88889	0.00143	0.77778	-0.07231	0.77778	-0.00847	0.77778	0.00326	1.33333	-0.02796	1.33333	-0.00543	1.33333	0.00846	0.77778	-0.02733	0.77778	-0.00967	0.77778	-0.00553	0.88889	-0.04232	0.88889	-0.02125	0.88889	-0.01186	1.33333	-0.00785	1.33333	-0.00555	1.33333	0.02486	0.88889	0.00146	0.88889	0.00815	0.88889	0.04693	1.11111	-0.04011	1.11111	-0.02785	1.11111	-0.00778	1.33333	-0.03178
1	-0.05526	1	-0.06074	1	-0.01602	0.88889	-0.06466	0.88889	-0.021	0.88889	-0.00424	1.44444	-0.01471	1.44444	-0.002	1.44444	0.01144	0.88889	-0.01856	0.88889	-0.01935	0.88889	-0.0045	1	-0.04743	1	-0.02502	1	-0.01492	1.44444	-0.00421	1.44444	0.00959	1.44444	0.04162	1	0.03433	1	0.03989	1	0.06171	1.22222	-0.02219	1.22222	-0.01572	1.22222	-0.00419	1.44444	-0.01774
1.11111	-0.0584	1.11111	-0.05432	1.11111	-0.01602	1	-0.06887	1	0.00033877	1	0.01271	1.55556	0.00145	1.55556	0.00743	1.55556	0.02836	1	-0.00877	1	-0.00573	1	0.00138	1.11111	-0.03822	1.11111	-0.02424	1.11111	-0.01315	1.55556	0.03128	1.55556	0.03702	1.55556	0.07598	1.11111	0.04451	1.11111	0.06581	1.11111	0.08684	1.33333	0.00135	1.33333	0.01429	1.33333	0.03172	1.55556	-0.03178
1.22222	-0.04396	1.22222	-0.04748	1.22222	-0.00343	1.11111	-0.06581	1.11111	-0.01118	1.11111	0.00749	1.66667	0.01061	1.66667	0.03573	1.66667	0.04552	1.11111	0.00322	1.11111	0.00796	1.11111	0.01687	1.22222	-0.01467	1.22222	-0.00911	1.22222	0.00619	1.66667	0.04123	1.66667	0.04288	1.66667	0.09637	1.22222	0.0824	1.22222	0.07833	1.22222	0.09571	1.44444	0.02942	1.44444	0.0397	1.44444	0.04331	1.66667	-0.00739
1.33333	-0.0479	1.33333	-0.0135	1.33333	0.00515	1.22222	-0.06504	1.22222	-0.00521	1.22222	0.00271	1.77778	0.04339	1.77778	0.05317	1.77778	0.0776	1.22222	0.0108	1.22222	0.01868	1.22222	0.03045	1.33333	-0.02013	1.33333	-0.00835	1.33333	0.00258	1.77778	0.07039	1.77778	0.07088	1.77778	0.13184	1.33333	0.09775	1.33333	0.12564	1.33333	0.11676	1.55556	0.03683	1.55556	0.05312	1.55556	0.06085	1.77778	0.01725
1.44444	-0.03336	1.44444	0.00973	1.44444	0.0266	1.33333	-0.06237	1.33333	0.01558	1.33333	0.0303	1.88889	0.05014	1.88889	0.05975	1.88889	0.10969	1.33333	0.04192	1.33333	0.04521	1.33333	0.04946	1.44444	-0.00614	1.44444	0.00155	1.44444	0.02277	1.88889	0.09005	1.88889	0.10292	1.88889	0.15782	1.44444	0.13847	1.44444	0.17626	1.44444	0.14355	1.66667	0.05419	1.66667	0.07343	1.66667	0.07062	1.88889	0.0574
1.55556	0.01668	1.55556	0.05212	1.55556	0.04977	1.44444	-0.03941	1.44444	0.05149	1.44444	0.05018	2	0.08119	2	0.08004	2	0.13357	1.44444	0.07506	1.44444	0.07591	1.44444	0.08169	1.55556	-0.00819	1.55556	0.02373	1.55556	0.03061	2	0.11276	2	0.15397	2	0.1852	1.55556	0.1504	1.55556	0.20102	1.55556	0.1648	1.77778	0.04409	1.77778	0.07083	1.77778	0.09297	2	0.09934
1.66667	0.05261	1.66667	0.08697	1.66667	0.10469	1.55556	-0.03405	1.55556	0.05018	1.55556	0.06674	2.11111	0.12349	2.11111	0.13114	2.11111	0.18381	1.55556	0.09075	1.55556	0.10104	1.55556	0.10031	1.66667	0.02389	1.66667	0.04101	1.66667	0.04832	2.11111	0.16144	2.11111	0.22212	2.11111	0.24581	1.66667	0.24351	1.66667	0.192	1.66667	0.20586	1.88889	0.07851	1.88889	0.10173	1.88889	0.10733	2.11111	0.11568
1.77778	0.07699	1.77778	0.11303	1.77778	0.12414	1.66667	-0.01684	1.66667	0.08243	1.66667	0.09519	2.22222	0.18152	2.22222	0.18466	2.22222	0.25023	1.66667	0.11673	1.66667	0.12245	1.66667	0.13114	1.77778	0.06211	1.77778	0.05135	1.77778	0.05262	2.22222	0.20962	2.22222	0.26727	2.22222	0.30587	1.77778	0.20684	1.77778	0.27898	1.77778	0.22042	2	0.0786	2	0.10197	2	0.13227	2.22222	0.16782
1.88889	0.11591	1.88889	0.18116	1.88889	0.17048	1.77778	0.02487	1.77778	0.10948	1.77778	0.12806	2.33333	0.2387	2.33333	0.23553	2.33333	0.30271	1.77778	0.15371	1.77778	0.17053	1.77778	0.17476	1.88889	0.0761	1.88889	0.06371	1.88889	0.07488	2.33333	0.2916	2.33333	0.3357	2.33333	0.35615	1.88889	0.23389	1.88889	0.23818	1.88889	0.31298	2.11111	0.09027	2.11111	0.13127	2.11111	0.15061	2.33333	0.2192
2	0.15355	2	0.22229	2	0.22454	1.88889	0.04591	1.88889	0.12642	1.88889	0.1555	2.44444	0.29616	2.44444	0.29001	2.44444	0.34897	1.88889	0.20166	1.88889	0.21283	1.88889	0.23043	2	0.07892	2	0.11091	2	0.08297	2.44444	0.38562	2.44444	0.35013	2.44444	0.43436	2	0.2496	2	0.33367	2	0.26351	2.22222	0.13766	2.22222	0.15765	2.22222	0.17436	2.44444	0.31999
2.11111	0.1929	2.11111	0.31491	2.11111	0.28719	2	0.06543	2	0.15183	2	0.19344	2.55556	0.36391	2.55556	0.33027	2.55556	0.39698	2	0.23175	2	0.28699	2	0.29959	2.11111	0.08474	2.11111	0.08898	2.11111	0.12968	2.55556	0.43694	2.55556	0.40587	2.55556	0.48687	2.11111	0.31889	2.11111	0.28477	2.11111	0.29382	2.33333	0.13429	2.33333	0.18475	2.33333	0.20668	2.55556	0.40117
2.22222	0.26048	2.22222	0.39717	2.22222	0.36527	2.11111	0.09565	2.11111	0.17073	2.11111	0.22799	2.66667	0.38277	2.66667	0.38837	2.66667	0.43479	2.11111	0.2864	2.11111	0.378	2.11111	0.37111	2.22222	0.10833	2.22222	0.15049	2.22222	0.11712	2.66667	0.49804	2.66667	0.50761	2.66667	0.45759	2.22222	0.37358	2.22222	0.3072	2.22222	0.32641	2.44444	0.14911	2.44444	0.18795	2.44444	0.20209	2.66667	0.47192
2.33333	0.35928	2.33333	0.43278	2.33333	0.54003	2.22222	0.1431	2.22222	0.22547	2.22222	0.26119	2.77778	0.4085	2.77778	0.42091	2.77778	0.44225	2.22222	0.37738	2.22222	0.48871	2.22222	0.48818	2.33333	0.1237	2.33333	0.1754	2.33333	0.14392	2.77778	0.51659	2.77778	0.48382	2.77778	0.54106	2.33333	0.39612	2.33333	0.32756	2.33333	0.32903	2.55556	0.16056	2.55556	0.21973	2.55556	0.239	2.77778	0.61386
2.44444	0.44397	2.44444	0.51974	2.44444	0.61413	2.33333	0.15458	2.33333	0.246	2.33333	0.28829	2.88889	0.43966	2.88889	0.44946	2.88889	0.43851	2.33333	0.48426	2.33333	0.55822	2.33333	0.57691	2.44444	0.14082	2.44444	0.13963	2.44444	0.19008	2.88889	0.56959	2.88889	0.56872	2.88889	0.51712	2.44444	0.42457	2.44444	0.34388	2.44444	0.35258	2.66667	0.18145	2.66667	0.23019	2.66667	0.23541	2.88889	0.63289
2.55556	0.54063	2.55556	0.62157	2.55556	0.69231	2.44444	0.22842	2.44444	0.29259	2.44444	0.35469	3	0.43709	3	0.45538	3	0.47035	2.44444	0.56589	2.44444	0.61698	2.44444	0.65249	2.55556	0.19554	2.55556	0.15962	2.55556	0.16275	3	0.56567	3	0.57682	3	0.53528	2.55556	0.43233	2.55556	0.37154	2.55556	0.39331	2.77778	0.18122	2.77778	0.23637	2.77778	0.24499	3	0.66233
2.66667	0.645	2.66667	0.72936	2.66667	0.67963	2.55556	0.23914	2.55556	0.34342	2.55556	0.4255	3.11111	0.43795	3.11111	0.48503	3.11111	0.47901	2.55556	0.63919	2.55556	0.6368	2.55556	0.6923	2.66667	0.22557	2.66667	0.18209	2.66667	0.19478	3.11111	0.57235	3.11111	0.5378	3.11111	0.61278	2.66667	0.46891	2.66667	0.3925	2.66667	0.41396	2.88889	0.17763	2.88889	0.23182	2.88889	0.25771	3.11111	0.70338
2.77778	0.69418	2.77778	0.77802	2.77778	0.73141	2.66667	0.29844	2.66667	0.43726	2.66667	0.50545	3.22222	0.47196	3.22222	0.5007	3.22222	0.48817	2.66667	0.68756	2.66667	0.67035	2.66667	0.73548	2.77778	0.24127	2.77778	0.18905	2.77778	0.21982	3.22222	0.58799	3.22222	0.61558	3.22222	0.56025	2.77778	0.50032	2.77778	0.42822	2.77778	0.42948	3	0.21333	3	0.25707	3	0.24998	3.22222	0.67929
2.88889	0.75321	2.88889	0.8022	2.88889	0.76888	2.77778	0.38415	2.77778	0.48157	2.77778	0.54915	3.33333	0.47711	3.33333	0.50393	3.33333	0.49444	2.77778	0.68398	2.77778	0.70564	2.77778	0.74628	2.88889	0.25526	2.88889	0.21742	2.88889	0.25979	3.33333	0.6014	3.33333	0.54386	3.33333	0.60801	2.88889	0.48887	2.88889	0.4353	2.88889	0.47185	3.11111	0.23781	3.11111	0.23403	3.11111	0.28928	3.33333	0.69029
3	0.7947	3	0.8292	3	0.78261	2.88889	0.46335	2.88889	0.54087	2.88889	0.58878	3.44444	0.4774	3.44444	0.49846	3.44444	0.48889	2.88889	0.71264	2.88889	0.71532	2.88889	0.76315	3	0.28256	3	0.23728	3	0.34555	3.44444	0.60196	3.44444	0.61418	3.44444	0.57816	3	0.50513	3	0.44812	3	0.49047	3.22222	0.26476	3.22222	0.25664	3.22222	0.32359	3.44444	0.69505
3.11111	0.81779	3.11111	0.85432	3.11111	0.83553	3	0.5261	3	0.56791	3	0.60233	3.55556	0.4774	3.55556	0.49597	3.55556	0.50095	3	0.73343	3	0.75614	3	0.79047	3.11111	0.31941	3.11111	0.28036	3.11111	0.3845	3.55556	0.58128	3.55556	0.60745	3.55556	0.57715	3.11111	0.51067	3.11111	0.47549	3.11111	0.50531	3.33333	0.23309	3.33333	0.27243	3.33333	0.28369	3.55556	0.70367
3.22222	0.86056	3.22222	0.87033	3.22222	0.86098	3.11111	0.57125	3.11111	0.59333	3.11111	0.63655	3.66667	0.48311	3.66667	0.48431	3.66667	0.51637	3.11111	0.75671	3.11111	0.76513	3.11111	0.79857	3.22222	0.35866	3.22222	0.3175	3.22222	0.45103	3.66667	0.6243	3.66667	0.56732	3.66667	0.64503	3.22222	0.53173	3.22222	0.49965	3.22222	0.52131	3.44444	0.2414	3.44444	0.28181	3.44444	0.29327	3.66667	0.72182
3.33333	0.87981	3.33333	0.9011	3.33333	0.86499	3.22222	0.62864	3.22222	0.6308	3.22222	0.65857	3.77778	0.47397	3.77778	0.50941	3.77778	0.51541	3.22222	0.74417	3.22222	0.77032	3.22222	0.81072	3.33333	0.40029	3.33333	0.37372	3.33333	0.49505	3.77778	0.60223	3.77778	0.63157	3.77778	0.58321	3.33333	0.56018	3.33333	0.50752	3.33333	0.52422	3.55556	0.23826	3.55556	0.26304	3.55556	0.31122	3.77778	0.70605
3.44444	0.88708	3.44444	0.87786	3.44444	0.90189	3.33333	0.62596	3.33333	0.63992	3.33333	0.66602	3.88889	0.4874	3.88889	0.51164	3.88889	0.50601	3.33333	0.78359	3.33333	0.78969	3.33333	0.80296	3.44444	0.44124	3.44444	0.40312	3.44444	0.53173	3.88889	0.58687	3.88889	0.6383	3.88889	0.59027	3.44444	0.58679	3.44444	0.52528	3.44444	0.53964	3.66667	0.2432	3.66667	0.29781	3.66667	0.32958	3.88889	0.69921
3.55556	0.90719	3.55556	0.90926	3.55556	0.88301	3.44444	0.67034	3.44444	0.6877	3.44444	0.68423	4	0.50713	4	0.50766	4	0.51035	3.44444	0.76639	3.44444	0.78865	3.44444	0.80161	3.55556	0.47127	3.55556	0.45393	3.55556	0.57726	4	0.62263	4	0.6369	4	0.60414	3.55556	0.59048	3.55556	0.53081	3.55556	0.54313	3.77778	0.27194	3.77778	0.29803	3.77778	0.33057	4	0.7117
3.66667	0.91317	3.66667	0.90047	3.66667	0.93478	3.55556	0.68909	3.55556	0.68567	3.55556	0.66175	4.11111	0.46968	4.11111	0.51252	4.11111	0.52881	3.55556	0.76997	3.55556	0.79764	3.55556	0.81139	3.66667	0.4839	3.66667	0.50294	3.66667	0.59421	4.11111	0.6243	4.11111	0.65541	4.11111	0.59506	3.66667	0.61487	3.66667	0.53984	3.66667	0.56553	3.88889	0.27968	3.88889	0.30271	3.88889	0.32579	4.11111	0.71141
3.77778	0.94611	3.77778	0.92747	3.77778	0.92649	3.66667	0.69445	3.66667	0.70058	3.66667	0.68586	4.22222	0.50684	4.22222	0.51951	4.22222	0.53826	3.66667	0.77965	3.66667	0.80768	3.66667	0.82961	3.77778	0.51324	3.77778	0.53466	3.77778	0.61419	4.22222	0.62514	4.22222	0.59607	4.22222	0.67504	3.77778	0.61081	3.77778	0.55585	3.77778	0.56087	4	0.29732	4	0.29013	4	0.34055	4.22222	0.70695
3.88889	0.93328	3.88889	0.89419	3.88889	0.94193	3.77778	0.69636	3.77778	0.6901	3.77778	0.72226	4.33333	0.50741	4.33333	0.52483	4.33333	0.50914	3.77778	0.78896	3.77778	0.81529	3.77778	0.83906	3.88889	0.52792	3.88889	0.57258	3.88889	0.60863	4.33333	0.6081	4.33333	0.65232	4.33333	0.58926	3.88889	0.59935	3.88889	0.55913	3.88889	0.56895	4.11111	0.28501	4.11111	0.30406	4.11111	0.35032	4.33333	0.71676
4	0.94953	4	0.93407	4	0.94565	3.88889	0.7197	3.88889	0.70532	3.88889	0.69042	4.44444	0.48883	4.44444	0.52458	4.44444	0.52192	3.88889	0.80222	3.88889	0.83327	3.88889	0.84209	4	0.5733	4	0.58754	4	0.64227	4.44444	0.61425	4.44444	0.66046	4.44444	0.59683	4	0.62374	4	0.55535	4	0.5707	4.22222	0.29193	4.22222	0.33664	4.22222	0.33516	4.44444	0.72955
4.11111	0.94269	4.11111	0.92151	4.11111	0.95938	4	0.72162	4	0.68944	4	0.72192	4.55556	0.52228	4.55556	0.51538	4.55556	0.5183	4	0.80795	4	0.835	4	0.82354	4.11111	0.55454	4.11111	0.61487	4.11111	0.6572	4.55556	0.63966	4.55556	0.65401	4.55556	0.59431	4.11111	0.61746	4.11111	0.57513	4.11111	0.57885	4.33333	0.29956	4.33333	0.33216	4.33333	0.33955	4.55556	0.74353
4.22222	0.96151	4.22222	0.94223	4.22222	0.9591	4.11111	0.71932	4.11111	0.69759	4.11111	0.72768	4.66667	0.49197	4.66667	0.52259	4.66667	0.52457	4.11111	0.80365	4.11111	0.81409	4.11111	0.84434	4.22222	0.56614	4.22222	0.62932	4.22222	0.65264	4.66667	0.65	4.66667	0.66102	4.66667	0.60591	4.22222	0.64259	4.22222	0.57973	4.22222	0.58822	4.44444	0.30495	4.44444	0.3392	4.44444	0.35372	4.66667	0.74918
4.33333	0.95252	4.33333	0.93595	4.33333	0.9631	4.22222	0.74342	4.22222	0.7375	4.22222	0.71812	4.77778	0.52371	4.77778	0.50692	4.77778	0.5089	4.22222	0.80616	4.22222	0.83223	4.22222	0.84513	4.33333	0.60641	4.33333	0.64402	4.33333	0.65897	4.77778	0.64812	4.77778	0.65363	4.77778	0.60591	4.33333	0.62189	4.33333	0.57856	4.33333	0.60364	4.55556	0.30495	4.55556	0.31488	4.55556	0.37187	4.77778	0.7462
4.44444	0.99102	4.44444	0.93972	4.44444	0.97368	4.33333	0.75222	4.33333	0.70834	4.33333	0.73784	4.88889	0.49941	4.88889	0.51059	4.88889	0.53254	4.33333	0.81297	4.33333	0.85714	4.33333	0.84817	4.44444	0.61801	4.44444	0.6515	4.44444	0.66529	4.88889	0.66803	4.88889	0.66732	4.88889	0.63063	4.44444	0.64517	4.44444	0.58327	4.44444	0.59516	4.66667	0.31349	4.66667	0.35413	4.66667	0.35431	4.88889	0.74174
4.55556	0.97305	4.55556	0.94819	4.55556	0.97683	4.44444	0.7813	4.44444	0.7497	4.44444	0.72985	5	0.49884	5	0.53254	5	0.53614	4.44444	0.82479	4.44444	0.83362	4.44444	0.84176	4.55556	0.60743	4.55556	0.64402	4.55556	0.66453	5	0.66018	5	0.60768	5	0.68017	4.55556	0.66328	4.55556	0.58967	4.55556	0.60914	4.77778	0.35503	4.77778	0.34688	4.77778	0.38783	5	0.75483
4.66667	0.9846	4.66667	0.95856	4.66667	0.98741	4.55556	0.7748	4.55556	0.74834	4.55556	0.72561	5.11111	0.51256	5.11111	0.54075	5.11111	0.52626	4.55556	0.8445	4.55556	0.8561	4.55556	0.85795	4.66667	0.62347	4.66667	0.6564	4.66667	0.66833	5.11111	0.65288	5.11111	0.68324	5.11111	0.62609	4.66667	0.63741	4.66667	0.58298	4.66667	0.60826	4.88889	0.32112	4.88889	0.31552	4.88889	0.37007	5.11111	0.75751
4.77778	0.98118	4.77778	0.94662	4.77778	0.98112	4.66667	0.77059	4.66667	0.74089	4.66667	0.74484	5.22222	0.53285	5.22222	0.53353	5.22222	0.52771	4.66667	0.86098	4.66667	0.84054	4.66667	0.86908	4.77778	0.61801	4.77778	0.68348	4.77778	0.70045	5.22222	0.66242	5.22222	0.66927	5.22222	0.62685	4.77778	0.65072	4.77778	0.60131	4.77778	0.60506	5	0.33749	5	0.36289	5	0.38464	5.22222	0.75929
4.88889	0.98973	4.88889	0.96672	4.88889	0.99628	4.77778	0.76332	4.77778	0.73141	4.77778	0.76406	5.33333	0.53857	5.33333	0.52085	5.33333	0.52264	4.77778	0.84056	4.77778	0.85818	4.77778	0.86335	4.88889	0.63098	4.88889	0.68761	4.88889	0.69109	5.33333	0.66803	5.33333	0.68575	5.33333	0.62432	4.88889	0.65072	4.88889	0.58269	4.88889	0.60011	5.11111	0.34111	5.11111	0.36608	5.11111	0.41237	5.33333	0.77565
5	0.99743	5	0.97206	5	0.998	4.88889	0.81344	4.88889	0.74326	4.88889	0.75331	5.44444	0.52456	5.44444	0.53403	5.44444	0.52867	4.88889	0.86205	4.88889	0.84469	4.88889	0.88022	5	0.62688	5	0.6742	5	0.69033	5.44444	0.66522	5.44444	0.63214	5.44444	0.7095	5	0.66624	5	0.60015	5	0.60855	5.22222	0.33984	5.22222	0.36806	5.22222	0.40479	5.44444	0.76613
5.11111	1.02139	5.11111	1	5.11111	0.99457	5	0.78857	5	0.74292	5	0.76829	5.55556	0.53114	5.55556	0.53403	5.55556	0.51806	5	0	5	0.86707	5	0.88393	5.11111	0.62995	5.11111	0.69689	5.11111	0.70526	5.55556	0.68401	5.55556	0.61676	5.55556	0.69078	5.11111	0.64	5.11111	0.6004	5.11111	0.61353	5.33333	0.37502	5.33333	0.3648	5.33333	0.39022	5.55556	0.77327
5.22222	1	5.22222	0.97928	5.22222	1.01344	5.11111	0.77901	5.11111	0.73987	5.11111	0.75754	5.66667	0.56201	5.66667	0.52288	5.66667	0.55219	5.11111	0.88427	5.11111	0.8734	5.11111	0.89	5.22222	0.62142	5.22222	0.67136	5.22222	0.69438	5.66667	0.65821	5.66667	0.7	5.66667	0.63366							5.44444	0.37524	5.44444	0.36629	5.44444	0.40399	5.66667	0.75988
						5.22222	0.7989	5.22222	0.74902	5.22222	0.78687	5.77778	0.54629	5.77778	0.5347	5.77778	0.56413							5.33333	0.6535	5.33333	0.70308	5.33333	0.69792													5.55556	0.3465	5.55556	0.38059	5.55556	0.4008	5.77778	0.75929
						5.33333	0.80847	5.33333	0.77104	5.33333	0.77677	5.88889	0.54972	5.88889	0.5183	5.88889	0.55169							5.44444	0.66817	5.44444	0.71134	5.44444	0.69969													5.66667	0.32764	5.66667	0.37931	5.66667	0.43012	5.88889	0.77357
						5.44444	0.7901	5.44444	0.75343	5.44444	0.79403	6	0.54	6	0.54	6	0.54							5.55556	0.6593	5.55556	0.69096	5.55556	0.71816													5.77778	0.37277	5.77778	0.37696	5.77778	0.42793	6	0.78635
						5.55556	0.80923	5.55556	0.77104	5.55556	0.7898													5.66667	0.68114	5.66667	0.70566	5.66667	0.7002													5.88889	0.38849	5.88889	0.37717	5.88889	0.41636	6.11111	0.78219
						5.66667	0.81268	5.66667	0.78696	5.66667	0.83476													5.77778	0.66408	5.77778	0.70437	5.77778	0.69944													6	0.37524	6	0.40875	6	0.38404	6.22222	0.78576
						5.77778	0.8341	5.77778	0.78934	5.77778	0.80576													5.88889	0.6709	5.88889	0.71262	5.88889	0.726													6.11111	0.38869	6.11111	0.41768	6.11111	0.42554	6.33333	0.79528
						5.88889	0.81	5.88889	0.77003	5.88889	0.81													6	0.68182	6	0.71443	6	0.70728													6.22222	0.37389	6.22222	0.38677	6.22222	0.41955	6.44444	0.80152
																								6.11111	0.68353	6.11111	0.74435	6.11111	0.73334																			6.55556	0.81401
																								6.22222	0.68728	6.22222	0.72707	6.22222	0.72625																			6.66667	0.81044
																								6.33333	0.70981	6.33333	0.72913	6.33333	0.7217																			6.77778	0.79974
																								6.44444	0.69308	6.44444	0.73842	6.44444	0.73865																			6.88889	0.84108
																								6.55556	0.68967	6.55556	0.73016	6.55556	0.73814																			7	0.83691
																								6.66667	0.68694	6.66667	0.74409	6.66667	0.74497																			7.11111	0.8158
																								6.77778	0.71902	6.77778	0.73532	6.77778	0.74548																			7.22222	0.85
																								6.88889	0.71595	6.88889	0.74203	6.88889	0.75585
																								7	0.70025	7	0.74244	7	0.75905
																								7.11111	0.7081	7.11111	0.73637	7.11111	0.75209
																								7.22222	0.72277	7.22222	0.75234	7.22222	0.74371
																								7.33333	0.72448	7.33333	0.75028	7.33333	0.75028
																								7.44444	0.7081	7.44444	0.74383	7.44444	0.75964
																								7.55556	0.72004	7.55556	0.75441	7.55556	0.76673
																								7.66667	0.74837	7.66667	0.75905	7.66667	0.75206
																								7.77778	0.73267	7.77778	0.76498	7.77778	0.7728
																								7.88889	0.72789	7.88889	0.76034	7.88889	0.769
																								8	0.74325	8	0.75889	8	0.77581
[truncated: 4 more columns]

## Sheet: Data figure 1e
	Condition	Phage titer (pfu/ml)	Lag time tlag	Half-time t1/2
	Aβ42 (5 mM)	0	1.56	2.22		% End-point fibril mass: deconvoluted replicates n=10
		0	1.5	2.55		Aβ42			M13									AB30-39									AB33-42
		0	1.7	2.26					1x10^8			1x10^9			1x10^10			1x10^8			1x10^9			1x10^10			1x10^8			1x10^9			1x10^10
	Aβ42 (5 mM) + M13	1x10^8	1.67	2.32		0.97212	0.96788	0.96682	0.95252	0.93595	0.9631	0.81297	0.85714	0.84817	0.63741	0.58298	0.60826	0.74292	0.76829	0.77901	0.75209	0.72277	0.75234	0.33984	0.36806	0.40479	0.49884	0.53254	0.53614	0.63366	0.66522	0.63063	0.75983	0.80308	0.81044		Replicate X1
		1x10^8	1.67	2.45		0.96375	0.96823	0.97093	0.99102	0.93972	0.97368	0.82479	0.83362	0.84176	0.65072	0.60131	0.60506	0.73987	0.75754	0.7989	0.74371	0.72448	0.75028	0.37502	0.3648	0.39022	0.51256	0.54075	0.52626	0.6613	0.63971	0.61777	0.77091	0.81798	0.79974		Replicate X2
		1x10^8	1.78	2.51		0.95652	0.98595	1.0229	0.97305	0.94819	0.97683	0.8445	0.8561	0.85795	0.65072	0.58269	0.60011	0.74902	0.78687	0.80847	0.75028	0.7081	0.74383	0.37524	0.36629	0.40399	0.53285	0.53353	0.52771	0.68878	0.67784	0.64299	0.79851	0.82592	0.84108		Replicate X3
		1x10^9	1.44	2.15		1.00415	0.98066	1.00421	0.9846	0.95856	0.98741	0.86098	0.84054	0.86908	0.66624	0.60015	0.60855	0.77104	0.77677	0.7901	0.75964	0.72004	0.75441	0.3465	0.38059	0.4008	0.53857	0.52085	0.52264	0.69383	0.65132	0.68037	0.79875	0.83535	0.83691
		1x10^9	1.56	2.28		0.98559	0.9977	0.99673	0.98118	0.94662	0.98112	0.84056	0.85818	0.86335	0.64	0.6004	0.61353	0.75343	0.79403	0.80923	0.76673	0.74837	0.75905	0.32764	0.37931	0.43012	0.52456	0.53403	0.52867	0.64778	0.6857	0.66216	0.80245	0.8212	0.8158
		1x10^9	1.44	2.16		1.00306	0.98953	0.99214	0.98973	0.96672	0.99628	0.86205	0.84469	0.88022	0.61146	0.61847	0.61527	0.77104	0.7898	0.81268	0.75206	0.73267	0.76498	0.37277	0.37696	0.42793	0.53114	0.53403	0.51806	0.69804	0.66241	0.7	0.79826	0.82741	0.85
		1x10^10	1	2.08		1.04458	1.01012	0.98413	0.99743	0.97206	0.998	0.86707	0.88393	0.88427	0.61816	0.61615	0.6269	0.78696	0.83476	0.8341	0.7728	0.72789	0.76034	0.38849	0.37717	0.41636	0.56201	0.52288	0.55219	0.66468	0.7	0.6551	0.80541	0.84355	0.82487
		1x10^10	1.11	2.35		1.03	0.99876	0.99505	1.02139	1	0.99457	0.8734	0.89	0.90075	0.61527	0.64757	0.61905	0.78934	0.80576	0.81	0.769	0.74325	0.75889	0.37524	0.40875	0.38404	0.54629	0.5347	0.56413	0.67448	0.68058	0.70841	0.83138	0.81009	0.83486
		1x10^10	1.2	2.4		1.00409	1.03692	1.01687	1	0.97928	1.01344	0.87443	0.89	0.8772	0.62631	0.62051	0.66155	0.77003	0.81	0.7934	0.77581	0.74052	0.7753	0.38869	0.41768	0.42554	0.54972	0.5183	0.55169	0.68613	0.69215	0.68865	0.82265	0.85447	0.81748
	Aβ42 (5 mM) +AB30-39	1x10^8	1.56	2.47		1.03	1.02077	1.03	0.99937	1	1	0.8855	0.8945	0.89	0.62051	0.64	0.64	0.81474	0.79543	0.81	0.77786	0.74257	0.78097	0.37389	0.38677	0.41955	0.54	0.54	0.54	0.69663	0.7	0.7	0.85	0.84458	0.85
		1x10^8	1.67	2.64
		1x10^8	1.89	2.79
		1x10^9	1.7	3.16
		1x10^9	1.78	3.32
		1x10^9	1.8	3.07
		1x10^10	1.6	3.53
		1x10^10	1.5	3.06
		1x10^10	1.56	3.16
	Aβ42 (5 mM) + AB33-42	1x10^8	1.9	2.4
		1x10^8	1.7	2.28
		1x10^8	1.78	2.36
		1x10^9	1.5	2.22
		1x10^9	1.7	2.36
		1x10^9	1.67	2.3
		1x10^10	1.9	2.38
		1x10^10	1.8	2.54
		1x10^10	1.89	2.39

## Sheet: Data figure 2b 
Nr of green puncta
	WT mice 3-4 months
Phage (1x0^8 pfu/ml)	1			2			3			4
M13	1	1	3	1	0	0	1	4	2	0	0	0
AB30-39	3	11	7	1	3	4	0	2	3	21	20	6
AB33-42	3	20	13	9	12	7	25	7	9	11	17	18
	WT mice 10-12 months
Phage (1x0^8 pfu/ml)	5			6			7			8
M13	5	9	4	3	0	0	3	3	1	2	0	0
AB30-39	15	19	20	0	0	1	0	3	6	0	1	0
AB33-42	34	24	24	26	8	38	22	20	27	15	25	17
	APP mice 3-4 months
Phage (1x0^8 pfu/ml)	1			2			3			4
M13	0	1	1	0	0	0	0	0	0	0	0	0
AB30-39	16	20	12	17	14	10	15	14	9	30	35	39
AB33-42	74	94	70	87	73	66	76	109	49	100	85	64
	APP mice 10-12 months
Phage (1x0^8 pfu/ml)	5			6			7			8
M13	5	4	2	6	3	6	6	2	7	2	1	1
AB30-39	98	169	121	19	13	14	60	84	41	27	35	30
AB33-42	347	400	387	194	197	152	247	168	140	137	126	125
Mean		WT mice 3-4 months				APP mice 3-4 months					Mean		WT mice 10-12 months				APP mice 10-12 months
	Phage	1	2	3	4	1	2	3	4			Phage	5	6	7	8	5	6	7	8
	M13	1.66667	0.333333	2.33333	0	0.666667	0	0	0			M13	6	1	2.33333	0.666667	3.66667	5	5	1.33333
	AB30-39	7	2.66667	1.66667	15.6667	16	13.6667	12.6667	34.6667			AB30-39	18	0.333333	3	0.333333	129.333	15.3333	61.6667	30.6667
	AB33-42	12	9.33333	13.6667	15.3333	79.3333	75.3333	78	83			AB33-42	27.3333	24	23	19	378	181	185	129.333
Density		WT mice 3-4 months				APP mice 3-4 months					Density		WT mice 10-12 months				APP mice 10-12 months
	Phage	1	2	3	4	1	2	3	4			Phage	5	6	7	8	5	6	7	8
	M13	83.3333	16.6667	116.667	0	33.3333	0	0	0			M13	300	50	116.667	33.3333	183.333	250	250	66.6667
	AB30-39	350	133.333	83.3333	783.333	800	683.333	633.333	1733.33			AB30-39	900	16.6667	150	16.6667	6466.67	766.667	3083.33	1533.33
	AB33-42	600	466.667	683.333	766.667	3966.67	3766.67	3900	4150			AB33-42	1366.67	1200	1150	950	18900	9050	9250	6466.67
	Phage	WT 3-4 months			APP 3-4 months							Phage	WT 10-12 months			APP 10-12 months
	M13	54.1667			8.33333							M13	125			187.5
	AB30-39	337.5			962.5							AB30-39	270.833			2962.5
	AB33-42	629.167			3945.83							AB33-42	1166.67			10916.7
	Phage (1x10^8 pfu/ml)
APP mice 3-4 months	AB30-39
	AB33-42
APP mice 10-12 months	AB30-39
	AB33-42
APP mice 3-4 months	AB30-39
	AB33-42
APP mice 10-12 months	AB30-39
	AB33-42
	Phage (1x10^8 pfu/ml)
APP mice 3-4 months	AB30-39
	AB33-42
APP mice 10-12 months	AB30-39
	AB33-42
APP mice 3-4 months	AB30-39
	AB33-42
APP mice 10-12 months	AB30-39
	AB33-42
							é este

## Sheet: Data figure 2c
		Cell body area - nr of green puncta
	Phage (1x10^8 pfu/ml)	1			2			3			4
APP mice 3-4 months	AB30-39	11	12	9	10	10	6	11	8	7	22	26	23
	AB33-42	54	69	61	72	65	45	66	94	40	88	61	49
					6			7			8
APP mice 10-12 months	AB30-39				9	7	6	33	37	26	18	19	14
	AB33-42				80	159	86	133	93	48	81	86	70
		Dendritic area - nr of green puncta
		1			2			3			4
APP mice 3-4 months	AB30-39	5	8	3	7	4	4	4	6	2	8	9	16
	AB33-42	20	25	9	22	8	21	10	15	9	12	24	15
					6			7			8
APP mice 10-12 months	AB30-39				10	6	8	27	47	15	9	16	16
	AB33-42				114	38	66	114	75	92	56	40	55
		Cell body area - mean							Cell body area - % of green puncta
	Phage (1x10^8 pfu/ml)	1	2	3	4			Phage (1x10^8 pfu/ml)	1	2	3	4	Mean
APP mice 3-4 months	AB30-39	10.6667	8.66667	8.66667	23.6667		APP mice 3-4 months	AB30-39	66.6667	63.4146	68.4211	68.2692	66.6929
	AB33-42	61.3333	60.6667	66.6667	66			AB33-42	77.3109	78.1116	85.4701	79.5181	80.1027
			6	7	8					6	7	8
APP mice 10-12 months	AB30-39		7.33333	32	17		APP mice 10-12 months	AB30-39		47.8261	51.8919	55.4348	51.7176
	AB33-42		108.333	91.3333	79			AB33-42		59.8527	49.3694	61.0825	56.7682
		Dendritic area - mean							Dendritic area - % of green puncta
		1	2	3	4		APP mice 3-4 months	AB30-39	1	2	3	4	Mean
APP mice 3-4 months	AB30-39	5.33333	5	4	11			AB33-42	33.3333	36.5854	31.5789	31.7308	33.3071
	AB33-42	18	17	11.3333	17				22.6891	21.8884	14.5299	20.4819	19.8973
		6	7	8						6	7	8
APP mice 10-12 months	AB30-39	8	29.6667	13.6667			APP mice 10-12 months	AB30-39		52.1739	48.1081	44.5652	48.2824
	AB33-42	72.6667	93.6667	50.3333				AB33-42		40.1473	50.6306	38.9175	43.2318
							é este

## Sheet: Data figure 3
	Nr green puncta
			6 months old
		Phage 1x10^8 pfu/ml	1			Mean	2			Mean	3			Mean
	APP mice	AB33-42	339	340	300	326.333	314	557	310	393.667	361	308	257	308.667
		AB30-39	297	257	209	254.333	440	375	361	392	311	250	262	274.333
		M13	0	1	0	0.333333	0	1	0	0.333333	0	1	0	0.333333
			4			Mean	5			Mean	6			Mean
	WT mice	AB33-42	175	190	140	168.333	105	187	346	212.667	111	133	139	127.667
		AB30-39	58	170	126	118	138	154	213	168.333	8	96	129	77.6667
		M13	0	1	0	0.333333	0	1	0	0.333333	0	1	0	0.333333
			3 months old											Mean
		Phage 1x10^8 pfu/ml	7			Mean	8			Mean	9
	APP mice	AB33-42	305	298	274	292.333	315	318	325	319.333	336	220	329	295
		AB30-39	273	292	223	262.667	207	206	322	245	288	312	256	285.333
		M13	0	0	1	0.333333	0	0	0	0	0	0	0	0
			10			Mean	11			Mean	12			Mean
	WT mice	AB33-42	95	45	89	76.3333	54		89	71.5	156	159	180	165
		AB30-39	94	80	195	123	71	155	140	71	196	140	146	160.667
		M13	0	0	1	0.333333	0	0	0	0	0	0	0	0
			1.5 months old
		Phage 1x10^8 pfu/ml	13			Mean	14			Mean	15
	APP mice	AB33-42	114	175	219	169.333	243	264	180	229	156	276	230	220.667
		AB30-39	302	204	134	213.333	195	215	174	194.667				#DIV/0!
		M13	0	0	0	0	0	0	0	0	0	0	0	0
			16			Mean	17			Mean	18			Mean
	WT mice	AB33-42	75	119	105	99.6667	95	50	59	68	82	70	58	70
		AB30-39	214	98	178	163.333	55	100	30	61.6667	100	124	80	101.333
		M13	0	0	0	0	0	0	0	0	0	0	0	0
	Density relative to WT mice 1.5 months	AB30-39
		Age (months)	WT mice			APP mice
		1.5	163.3	61.7	101.3	213.3	194.7	204		108.767
		3	123	122	160.7	262.7	245	285.3
		6	118	168.3	77.7	254.4	392	274.3
		Age (months)	WT mice			APP mice
		1.5	1.50138	0.567269	0.931352	1.96108	1.79007	1.87557
		3	1.13086	1.12167	1.47747	2.41526	2.25253	2.62305
		6	1.08489	1.54735	0.714373	2.33895	3.60405	2.52191
		Age (months)	WT mice	APP mice
		1.5	1	1.87557
		3	1.24333	2.43028
		6	1.11554	2.82164
	Density relative to WT mice 1.5 months	AB33-42
		Age (months)	WT			APP
		1.5	99.7	68	70	169.3	229	220.7		79.2333
		3	76.3	71.5	165	292.3	319.3	295
		6	168.3	212.7	127.7	326.3	393.7	308.7
		Age (months)	WT			APP
		1.5	1.25831	0.858225	0.883467	2.13673	2.8902	2.78544
		3	0.962979	0.902398	2.08246	3.6891	4.02987	3.72318
		6	2.12411	2.68448	1.6117	4.11822	4.96887	3.89609
		Age (months)	WT mice	APP mice
		1.5	1	2.60412
		3	1.31594	3.81405
		6	2.14009	4.32772

## Sheet: Data figure 4
		Sample	Total nr of green puncta				Nr of green ≤1μm puncta			Mean		Nr of green >1, ≤ 10µm puncta			Mean
M13 1x10^8 pfu/ml	Alzheimer tissue	S16170	65	117	100		31	72	46	49.6667		34	45	54	44.3333
		S09217	78	77	94		44	42	43	43		34	35	51	40
		S40053	137	139	94		78	90	43	70.3333		59	49	51	53
	Non-demented tissue	S91290	92	61	102		44	32	63	46.3333		48	29	39	38.6667
		S92301	84	66	86		56	34	38	42.6667		28	32	48	36
		S190038	66	65	83		34	26	43	34.3333		32	39	40	37
		Sample	Total nr of green puncta				Nr of green ≤1μm puncta			Mean		Nr of green >1, ≤ 10µm puncta			Mean
AB30-39 1x10^8 pfu/ml	Alzheimer tissue	S16170	300	195	173		191	113	79	127.667		109	82	94	95
		S09217	220	281	163		144	165	81	130		76	116	82	91.3333
		S40053	297	392	252		182	272	165	206.333		115	120	87	107.333
	Non-demented tissue	S91290	143	240	129		76	100	75	83.6667		67	140	54	87
		S92301	102	172	139		59	90	83	77.3333		43	82	56	60.3333
		S190038	128	119	123		72	82	77	77		56	37	46	46.3333
		Sample	Total nr of green puncta								Nr of green ≤1μm puncta						Mean		Nr of green >1, ≤ 10µm puncta						Mean
AB33-42 1x10^8 pfu/ml	Alzheimer	S16170	616	536	473	631	583	514			463	362	319	353	309	320	354.333		153	174	154	278	274	194	204.5
		S09217	704	859	770	385	424	456			537	587	568	281	306	285	427.333		167	272	202	104	118	171	172.333
		S40053	459	531	474	420	425	392			310	347	302	374	335	282	325		149	184	172	46	90	110	125.167
	Non-demented	S91290	178	126	127	345	177	346			116	87	72	201	107	197	130		62	39	55	144	70	149	86.5
		S92301	171	195	148	217	318	189			80	115	98	156	204	120	128.833		91	80	50	61	114	69	77.5
		S190038	33	132	223	275	303	182			24	89	160	205	219	155	142		9	43	63	70	84	27	49.3333
	Density (per mm2)	Non-demented			Alzheimer
	M13	2316.67	2133.33	1716.67	2483.33	2150	3516.67			Density (per mm2)		Non-demented			AD
	AB30-39	4183.33	3866.67	3850	6383.33	6500	10316.7				M13	1933.33	1800	1850	2216.67	2000	2650
	AB33-42	6500	6441.67	7100	17716.7	21366.7	16250				AB30-39	4350	3016.67	2316.67	4750	4566.67	5366.67
											AB33-42	4325	3875	2466.67	10225	8616.67	6258.33
	Mean of density	Non-demented	Alzheimer
	M13	2055.56	2716.67							Mean of density	Non-demented	Alzheimer
	AB30-39	3966.67	7733.33							M13	1861.11	2288.89
	AB33-42	6680.56	18444.4							AB30-39	3227.78	4894.44
										AB33-42	3555.56	8366.67

## Sheet: Data figure S2
	Nr green puncta
			6 months old
		Phage 1x10^8 pfu/ml	1	2	3
	APP mice	AB33-42	400	303	362
		AB30-39	392	297	235
		M13	0	0	0
			4	5	6
	WT mice	AB33-42	130	144	29
		AB30-39	250	162	114
		M13	0	0	0
			3 months old
		Phage 1x10^8 pfu/ml	7	8	9
	APP mice	AB33-42	221	279	221
		AB30-39	300	249	361
		M13	0	0	0
			10	11	12
	WT mice	AB33-42	158	189	162
		AB30-39	170	138	178
		M13	0	0	0
			1.5 months old
		Phage 1x10^8 pfu/ml	13	14	15
	APP mice	AB33-42	261	153	193
		AB30-39	290	392	188
		M13	0	0	0
			16	17	18
	WT mice	AB33-42	86	75	144
		AB30-39	101	93	194
		M13	0	0	0
	Density relative to AB30-39 in WT mice 1.5 months	AB30-39
		Age (months)	WT			APP				129.333
		1.5	101	93	194	290	392	188
		3	170	138	178	300	249	361
		6	250	162	114	392	297	235
		Age (months)	WT mice			APP mice
		1.5	0.780928	0.719072	1.5	2.24227	3.03093	1.45361
		3	1.31443	1.06701	1.37629	2.31959	1.92526	2.79124
		6	1.93299	1.25258	0.881443	3.03093	2.29639	1.81701
		Age (months)	WT mice	APP mice
		1.5	1	2.24227
		3	1.25258	2.34536
		6	1.35567	2.38144
	Density relative to WT mice 1.5 months	AB33-42
		Age (months)	WT			APP				101.667
		1.5	86	75	144	261	193	153
		3	158	189	162	221	279	221
		6	130	144	29	400	303	362
		Age (months)	WT			APP
		1.5	0.845902	0.737705	1.41639	2.56721	1.89836	1.50492
		3	1.5541	1.85902	1.59344	2.17377	2.74426	2.17377
		6	1.27869	1.41639	0.285246	3.93443	2.98033	3.56066
		Age (months)	WT mice	APP mice
		1.5	1	1.99016
		3	1.66885	2.36393
		6	0.993443	3.4918

## Sheet: Data figure S3
	Nr green puncta
			6 months old
		Phage 1x10^8 pfu/ml	1	2	3
	APP mice	AB33-42	193	331	229
		AB30-39	140	249	211
		M13	0	0	0
			4	5	6
	WT mice	AB33-42	79	150	86
		AB30-39	117	139	121
		M13	1	1	1
			3 months old
		Phage 1x10^8 pfu/ml	7	8	9
	APP mice	AB33-42	143	379	379
		AB30-39	139	223	220
		M13	0	0	0
			10	11	12
	WT mice	AB33-42	143	105	190
		AB30-39	16	62	93
		M13	0	0	0
			1.5 months old
		Phage 1x10^8 pfu/ml	13	14	15
	APP mice	AB33-42	171	86	209
		AB30-39	209	218	200
		M13	0	0	0
			16	17	18
	WT mice	AB33-42	33	12	106
		AB30-39	95	10	53
		M13	0	0	0
	Density relative to WT mice 1.5 months	AB30-39
		Age (months)	WT			APP
		1.5	95	10	53	171	218	200		52.6667
		3	16	62	93	139	223	220
		6	117	139	121	140	249	211
		Age (months)	WT			APP
		1.5	1.8038	0.189873	1.00633	3.24684	4.13924	3.79747
		3	0.303797	1.17722	1.76582	2.63924	4.23418	4.17722
		6	2.22152	2.63924	2.29747	2.65823	4.72785	4.00633
		Age (months)	WT mice	APP mice
		1.5	1	3.72785
		3	1.08228	3.68354
		6	2.38608	3.79747
	Density relative to WT mice 1.5 months	AB33-42
		Age (months)	WT			APP
		1.5	33	12	106	171	86	209		50.3333
		3	143	105	190	143	379	379
		6	79	150	86	193	331	229
		Age (months)	WT			APP
		1.5	0.655629	0.238411	2.10596	3.39735	1.70861	4.15232
		3	2.84106	2.08609	3.77483	2.84106	7.5298	7.5298
		6	1.56954	2.98013	1.70861	3.83444	6.57616	4.54967
		Age (months)	WT mice	APP mice
		1.5	1	3.08609
		3	2.90066	5.96689
		6	2.08609	4.98675

## Sheet: Data figure S4
	Nr green puncta
			6 months old
		Phage 1x10^8 pfu/ml	1	2	3
	APP mice	AB33-42	373	573	742
		AB30-39	574	743	898
		M13	2	2	2
			4	5	6
	WT mice	AB33-42	127	408	304
		AB30-39	286	305	184
		M13	0	0	0
			3 months old
		Phage 1x10^8 pfu/ml	7	8	9
	APP mice	AB33-42	682	700	661
		AB30-39	634	646	623
		M13	0	0	0
			10	11	12
	WT mice	AB33-42	202	196
		AB30-39	355	430	455
		M13	0	0	0
			1.5 months old
		Phage 1x10^8 pfu/ml	13	14	15
	APP mice	AB33-42	370	222	374
		AB30-39	289	313	266
		M13	0	0	0
			16	17	18
	WT mice	AB33-42	89	198	114
		AB30-39	150	138	342
		M13	0	0	0
	Density relative to WT mice 1.5 months	AB30-39
		Age (months)	WT			APP				210
		1.5	150	138	342	289	313	266
		3	355	430	455	634	646	623
		6	286	305	184	574	743	898
		Age (months)	WT			APP
		1.5	0.714286	0.657143	1.62857	1.37619	1.49048	1.26667
		3	1.69048	2.04762	2.16667	3.01905	3.07619	2.96667
		6	1.3619	1.45238	0.87619	2.73333	3.5381	4.27619
		Age (months)	WT mice	APP mice
		1.5	1	1.37778
		3	1.96825	3.02063
		6	1.23016	3.51587
	Density relative to WT mice 1.5 months	AB33-42
		Age (months)	WT			APP				133.667
		1.5	89	198	114	370	222	374
		3	202	196	199	682	700	661
		6	127	408	304	373	573	742
		Age (months)	WT			APP
		1.5	0.665835	1.4813	0.852868	2.76808	1.66085	2.798
		3	1.51122	1.46633	1.48878	5.10224	5.23691	4.94514
		6	0.950125	3.05237	2.27431	2.79052	4.28678	5.55112
		Age (months)	WT mice	APP mice
		1.5	1	2.40898
		3	1.48878	5.09476
		6	2.09227	4.20948
